# Supplementary material for: Revealing the Dynamic History of Parasitic Plant Plastomes via Structural Characterization, Comparative Analysis, and Phylogenomics
Source: Genes (Basel). 2024 Dec 8;15(12):1577. doi: 10.3390/genes15121577 (PMC11675660; doi:10.3390/genes15121577)
Supplement: Supplementary file 1 [file genes-15-01577-s001.zip]

Archive with 5 entries (5 files):
- Figure S1.pdf
- Figure S1.svg
- Figure S2.pdf
- Figure S2.svg
- Table S1.xlsx
