# Supplementary material for: Revealing the Dynamic History of Parasitic Plant Plastomes via Structural Characterization, Comparative Analysis, and Phylogenomics
Source: Genes (Basel). 2024 Dec 8;15(12):1577. doi: 10.3390/genes15121577 (PMC11675660; doi:10.3390/genes15121577)
Supplement: Supplementary file 1 [file genes-15-01577-s001.zip › Table S1.xlsx]

## Sheet: Table S1
S/No	Accessions	Organism Name	Family	Nature	Size(Mb)	GC%	Genes	Pseudogene	rRNA	tRNA	PCG	PCG length	IR length
1	NC_045041.1	Euphrasia regelii	Orobanchaceae	hemiparasite	153026	38.2412	133	13	8	37	75	70887	26666
2	NC_027838.1	Lathraea squamaria	Orobanchaceae	Parasitic	150504	38.1299	130	35	8	37	50	70887	26232
3	NC_053791.1	Melampyrum roseum	Orobanchaceae	hemiparasite	143896	38.131	117	0	8	31	78	70359	25210
4	NC_031441.1	Orobanche austrohispanica	Orobanchaceae	Parasitic	81994	35.0879	59	0	4	26	29	19425	17227
5	NC_024845.1	Orobanche crenata	Orobanchaceae	Parasitic	87529	35.1861	106	22	8	39	36	29520	12596
6	NC_031442.1	Orobanche densiflora	Orobanchaceae	Parasitic	83024	35.5379	63	0	4	27	32	22005	17878
7	NC_023464.1	Orobanche gracilis	Orobanchaceae	Parasitic	65533	34.5551	77	0	7	31	24	16827	4387
8	NC_025641.1	Orobanche latisquama	Orobanchaceae	Parasitic	80361	35.7549	93	20	8	31	29	23655	9624
9	NC_031443.1	Orobanche pancicii	Orobanchaceae	Parasitic	88525	35.2432	63	0	4	27	32	21516	14285
10	NC_031444.1	Orobanche rapum-genistae	Orobanchaceae	Parasitic	91517	35.495	62	0	4	27	31	19425	11361
11	NC_036010.1	Pedicularis cheilanthifolia	Orobanchaceae	Hemiparasitic	155159	37.6788	133	1	8	37	87	78474	25966
12	NC_037433.1	Pedicularis hallaisanensis	Orobanchaceae	Hemiparasitic	143469	38.6523	119	4	8	37	70	63153	24801
13	NC_029700.1	Pedicularis ishidoyana	Orobanchaceae	Hemiparasitic	152571	38.0937	123	0	8	38	77	71544	35263
14	NC_046852.1	Pedicularis longiflora	Orobanchaceae	Parasitic	153547	38.0939	133	3	8	37	85	75402	25721
15	NC_046853.1	Pedicularis muscicola	Orobanchaceae	Hemiparasitic	152907	38.3495	133	3	8	37	85	75567	25831
16	NC_046854.1	Pedicularis oederi	Orobanchaceae	Hemiparasitic	153139	38.3802	133	2	8	37	86	76530	25630
17	NC_046397.1	Pedicularis resupinata	Orobanchaceae	Hemiparasitic	153145	38.3845	133	0	8	37	88	80277	25520
18	NC_060688.1	Pedicularis rudis	Orobanchaceae	Parasitic	151443	38.3352	133	4	8	37	84	74586	25719
19	NC_058762.1	Pedicularis shansiensis	Orobanchaceae	Hemiparasitic	151902	38.3372	131	0	8	37	86	77897	25719
20	NC_023132.1	Phelipanche purpurea	Orobanchaceae	Parasitic	62891	31.0839	75	14	4	26	30	19989	1807
21	NC_023465.1	Phelipanche ramosa	Orobanchaceae	Parasitic	62304	32.0557	67	0	5	24	27	20262	784
22	NC_053792.1	Phtheirospermum japonicum	Orobanchaceae	Hemiparasitic	153397	38.27	125	0	8	31	86	79950	25601
23	NC_046038.1	Siphonostegia chinensis	Orobanchaceae	Semi-parasitic	148961	38.4443	131	1	8	37	85	63795	24796
24	NC_053793.1	Triphysaria versicolor	Orobanchaceae	Facultative hemiparasitic	152583	38.1628	125	0	8	31	86	80058	25636
25	NC_031805.1	Castilleja paramensis	Orobanchaceae	Hemiparasitic	152926	38.1904	133	4	8	37	84	74814	25617
26	NC_043877.1	Diphelypaea coccinea	Orobanchaceae	Parasitic	66616	31.7401	70	8	8	32	26	25911	11716
27	NC_001568.1	Epifagus virginiana	Orobanchaceae	Parasitic	70028	35.9985	71	15	8	23	25	30261	19799
28	NC_057523.1	Melampyrum koreanum	Orobanchaceae	Hemiparasitic	143865	38.167	124	7	8	37	72	65259	25212
29	NC_056312.1	Pedicularis dissecta	Orobanchaceae	Parasitic	152120	38.3125	115	0	8	37	70	63240	25664
30	NC_039679.1	Aphyllon fasciculatum	Orobanchaceae	Parasitic	106796	34.6642	91	13	8	36	34	39264	31148
31	NC_042954.1	Brandisia swinglei	Orobanchaceae	Hemiparasitic	155344	38.0658	133	1	8	37	34	79581	26498
32	NC_059747.1	Centranthera grandiflora	Orobanchaceae	Semi-parasitic	147655	38.2391	131	2	8	38	83	69819	24607
33	NC_021111.1	Cistanche deserticola	Orobanchaceae	Parasitic	102657	36.7837	106	31	8	36	31	26166	22354
34	NC_025642.1	Cistanche phelypaea	Orobanchaceae	Parasitic	94380	36.5607	99	20	8	42	30	27787	23766
35	NC_023131.1	Conopholis americana	Orobanchaceae	Parasitic	45673	33.9369	56	4	4	19	21	22266	42
36	NC_045107.1	Dendrophthoe pentandra	Loranthaceae	Hemiparasitic	115721	36.9708	107	2	8	30	67	63864	20118
37	NC_045108.1	Elytranthe albida	Loranthaceae	Hemiparasitic	128658	37.5748	108	2	8	30	67	64815	25221
38	NC_039375.1	Helixanthera Parasitica	Loranthaceae	Hemiparasitic	124846	36.4785	105	0	8	30	68	64197	17949
39	NC_058858.1	Loranthus delavayi	Loranthaceae	Parasitic	124326	37.3381	118	13	8	32	65	63648	23865
40	NC_058860.1	Loranthus europaeus	Loranthaceae	Parasitic	120994	37.2341	115	13	8	29	65	61809	7649
41	NC_058862.1	Loranthus guizhouensis	Loranthaceae	Parasitic	122419	37.1968	117	13	8	31	65	63621	22922
42	NC_058863.1	Loranthus kaoi	Loranthaceae	Parasitic	124322	37.3289	120	14	8	33	65	63648	23865
43	NC_058864.1	Loranthus lambertianus	Loranthaceae	Parasitic	125032	37.3041	118	12	8	33	65	63720	24022
44	NC_058866.1	Loranthus odoratus	Loranthaceae	Parasitic	121000	37.0273	114	10	8	31	65	63561	22140
45	NC_058865.1	Loranthus pseudo-odoratus	Loranthaceae	Parasitic	124474	37.3395	116	10	8	33	65	6372	23885
46	NC_058867.1	Loranthus tanakae	Loranthaceae	Parasitic	121709	37.141	116	12	8	30	66	64278	23038
47	NC_039376.1	Macrosolen cochinchinensis	Loranthaceae	Parasitic	122986	36.2244	105	0	8	30	67	64287	22086
48	NC_058869.1	Nuytsia floribunda	Loranthaceae	hemiparasite	139027	37.1798	119	6	8	35	70	65433	26801
49	NC_053563.1	Scurrula chingii	Loranthaceae	hemiparasite	122764	37.199	110	3	8	32	65	64493	22974
50	NC_041305.1	Scurrula notothixoides	Loranthaceae	Hemiparasitic	123810	37.3492	104	5	8	28	63	41181	23101
51	NC_040862.1	Scurrula Parasitica	Loranthaceae	Parasitic	121750	37.2115	105	4	8	28	65	58692	22687
52	NC_036306.1	Taxillus chinensis	Loranthaceae	semi- Parasitic	121363	37.3326	106	4	8	28	66	58860	22462
53	NC_058837.1	Taxillus pseudochinensis	Loranthaceae	Parasitic	122812	37.2651	118	11	8	32	67	63912	22915
54	NC_036307.1	Taxillus sutchuenensis	Loranthaceae	Semi-parasitic	122562	37.3313	106	4	8	28	66	58755	22915
55	NC_058840.1	Taxillus tsaii	Loranthaceae	Parasitic	122635	37.292	118	11	8	32	67	63900	22914
56	NC_042257.1	Tolypanthus maclurei	Loranthaceae	Semi-parasitic	123581	36.7824	115	4	8	33	67	60237	22185
57	NC_058861.1	Loranthus grewingkii	Loranthaceae	Parasitic	122216	37.1244	117	13	8	31	65	63570	23081
58	NC_058868.1	Moquiniella rubra	Loranthaceae	hemiparasite	123076	36.8415	117	10	8	30	69	64890	22164
59	NC_058836.1	Taxillus levinei	Loranthaceae	Parasitic	122231	37.3203	118	11	8	32	67	63813	22801
60	NC_058838.1	Taxillus liquidambaricola	Loranthaceae	Parasitic	123074	37.1663	118	11	8	32	67	63897	22874
61	NC_058843.1	Taxillus lonicerifolius	Loranthaceae	Parasitic	121753	37.3691	117	10	8	32	67	63903	22790
62	NC_058842.1	Taxillus matsudae	Loranthaceae	Parasitic	122319	37.3842	118	11	8	32	67	64041	22951
63	NC_058841.1	Taxillus rhododendricola	Loranthaceae	Parasitic	122641	37.3032	118	11	8	32	67	63918	22912
64	NC_058839.1	Taxillus theifer	Loranthaceae	Parasitic	122127	37.2735	118	11	8	32	67	64074	22689
65	NC_045109.1	Taxillus vestitus	Loranthaceae	Parasitic	122200	37.3486	113	4	8	33	68	64095	22923
66	NC_051553.1	Taxillus yadoriki	Loranthaceae	Parasitic	122192	37.2668	111	2	8	33	68	63975	22756
67	NC_058859.1	Cecarria obtusifolia	Loranthaceae	Parasitic	116508	37.1623	117	11	8	35	64	61821	20961
68	NC_027960.1	Osyris alba	Santalaceae	Semi-parasitic	147253	37.6644	117	0	8	35	74	67221	24463
69	NC_039391.1	Dendrotrophe varians	Santalaceae	Parasitic	140666	37.8307	118	1	8	37	72	64917	24056
70	NC_048952.1	Osyris wightiana	Santalaceae	Facultative hemiparasitic	147544	37.5888	125	10	8	35	72	66660	24447
71	NC_047407.1	Phacellaria compressa	Santalaceae	Hemiparasitic	138903	37.9157	120	4	8	36	72	64932	24104
72	NC_047408.1	Phacellaria glomerata	Santalaceae	Hemiparasitic	138684	37.9301	118	3	8	35	72	64938	24080
73	NC_046848.1	Pyrularia edulis	Santalaceae	Facultative hemiparasitic	147530	37.1931	120	0	8	37	75	68247	26802
74	NC_028012.1	Viscum album	Santalaceae	Hemiparasitic	128921	36.389	115	0	8	36	71	64398	23002
75	NC_056292.1	Viscum articulatum	Santalaceae	semi- Parasitic	131825	37.502	113	0	8	36	69	59487	23313
76	NC_035414.1	Viscum coloratum	Santalaceae	semi- Parasitic	128744	36.2805	119	5	8	36	70	60525	23215
77	NC_027959.1	Viscum crassulae	Santalaceae	Hemiparasitic	126064	36.3664	116	0	8	35	73	66729	22105
78	NC_048985.1	Viscum liquidambaricola	Santalaceae	Obligate hemiparasites	128601	36.0798	116	2	8	35	71	64275	23041
79	NC_027829.1	Viscum minimum	Santalaceae	Parasitic	131016	36.1818	117	2	8	36	71	60807	23094
80	NC_048986.1	Viscum ovalifolium	Santalaceae	Obligate hemiparasites	129465	36.1356	117	2	8	36	71	64482	23203
81	NC_048953.1	Santalum album	Santalaceae	Facultative hemiparasitic	144101	37.9935	123	8	8	35	72	66759	24511
82	NC_052871.1	Cuscuta approximata	Convolvulaceae	Parasitic	98380	35.0366	96	1	4	27	68	50853	90
83	NC_052872.1	Cuscuta pedicellata	Convolvulaceae	Parasitic	97091	35.3596	96	1	4	27	64		46
84	NC_052870.1	Cuscuta africana	Convolvulaceae	Parasitic	105066	37.545	104	4	8	30	62	48732	18328
85	NC_045885.1	Cuscuta australis	Convolvulaceae	Parasitic	85263	37.8206	97	0	8	28	71	49191	14076
86	NC_042949.1	Cuscuta boldinghii	Convolvulaceae	Parasitic	62375	36.8128	70	4	8	27	31	30450	12793
87	NC_043871.1	Cuscuta bonafortunae	Convolvulaceae	Parasitic	82346	37.3096	96	2	8	27	59	48594	12650
88	NC_052920.1	Cuscuta campestris	Convolvulaceae	Parasitic	86727	37.7218	96	0	8	28	60	48912	14354
89	NC_043868.1	Cuscuta carnosa	Convolvulaceae	Parasitic	81577	37.8452	91	2	8	23	58	48201	12220
90	NC_043870.1	Cuscuta chapalana	Convolvulaceae	Parasitic	84607	37.5796	96	0	8	27	61	47946	13068
91	NC_042956.1	Cuscuta costaricensis	Convolvulaceae	Parasitic	86691	37.1446	96	0	8	28	60	48501	14594
92	NC_042948.1	Cuscuta erosa	Convolvulaceae	Parasitic	60959	36.8871	71	3	8	27	33	31215	12544
93	NC_009963.1	Cuscuta exaltata	Convolvulaceae	Parasitic	125373	38.1159	117	7	8	35	67	57564	16701
94	NC_009765.1	Cuscuta gronovii	Convolvulaceae	Parasitic	86744	37.7167	98	0	8	28	62	50403	14354
95	NC_060789.1	Cuscuta japonica	Convolvulaceae	Parasitic	120975	38.3104	110	2	8	34	66	57195	16569
96	NC_043869.1	Cuscuta mexicana	Convolvulaceae	Parasitic	83526	37.5452	92	2	8	25	57	46548	90
97	NC_052869.1	Cuscuta nitida	Convolvulaceae	Parasitic	113762	37.48	106	0	8	30	68	63465	18135
98	NC_009949.1	Cuscuta obtusiflora	Convolvulaceae	Parasitic	85286	37.835	98	0	8	29	61	49203	14131
99	NC_039759.1	Cuscuta pentagona	Convolvulaceae	Parasitic	86380	37.8699	97	0	8	28	61	50187	14200
100	NC_009766.1	Cuscuta reflexa	Convolvulaceae	Parasitic	121521	38.2206	113	1	8	35	69	56865	16741
101	NC_043775.1	Cuscuta strobilacea	Convolvulaceae	Parasitic	63787	37.0938	74	6	8	27	33	29874	13102
102	NC_039720.1	Lennoa madreporoides	Boraginaceae	Parasitic	83675	37.0505	82	4	8	36	34	32649	22982
103	NC_039719.1	Pholisma arenarium	Boraginaceae	Parasitic	81198	38.1192	80	5	8	36	31	33075	22241
104	NC_029236.1	Pilostyles hamiltonii	Apodanthaceae	Parasitic	15167	22.6676	7	1	2	0	4	2745	71
105	NC_029235.1	Pilostyles aethiopica	Apodanthaceae	Parasitic	11348	24.2333	8	3	2	0	3	1872	86
106	NC_062358.1	Lepionurus sylvestris	Opiliaceae	Parasitic	147453	37.4058	120	2	8	37	73	66819	28095
107	NC_060560.1	Pedicularis cephalantha	Scrophulariaceae	Hemiparasitic	147087	38.3691	127	2	8	37	80	69210	25121
108	NC_023115.1	Schwalbea americana	Scrophulariaceae	Obligate hemiparasites	160910	38.0797	129	2	8	37	82	77844	28629
109	NC_036001.1	Cassytha filiformis	Lauraceae	Parasitic	114622	36.9257	102	0	4	30	67	56040	53
110	NC_029358.1	Hydnora visseri	Aristolochiaceae	Parasitic	27233	23.4128	27	2	4	4	17	17124	1466
111	MG799332.1	Malania oleifera	Olacaceae	Hemiparasitic	125050	38.1695	95	4	8	26	57	52977	24324
112	NC_031150.1	Cytinus hypocistis	Cytinaceae	Parasitic	19400	29.8866	26	1	4	6	15	6690	53
113	NC_034228.1	Schoepfia jasminodora	Schoepfiaceae	Hemiparasitic	118743	38.1269	121	7	8	34	72	58791	12406
